# Supplementary material for: Two new species of the genus Anillinus Casey (Coleoptera, Carabidae, Anillini) from the southern United States
Source: Zookeys. 2021 Feb 11;1016:63–76. doi: 10.3897/zookeys.1016.61397 (PMC7892533; doi:10.3897/zookeys.1016.61397)
Supplement: XML Treatment for Anillinus [file zookeys.1016.61397-treatment1.xml]

<!DOCTYPE tp:taxon-treatment
  PUBLIC "-//TaxonX//DTD Taxonomic Treatment Publishing DTD v0 20100105//EN" "tax-treatment-NSO.dtd">
<tp:taxon-treatment xmlns:tp="http://www.plazi.org/taxpub"><tp:treatment-meta><kwd-group><label>Taxon classification</label><kwd><named-content xmlns:xlink="http://www.w3.org/1999/xlink" content-type="kingdom">Animalia</named-content></kwd><kwd><named-content xmlns:xlink="http://www.w3.org/1999/xlink" content-type="order">Coleoptera</named-content></kwd><kwd><named-content xmlns:xlink="http://www.w3.org/1999/xlink" content-type="family">Carabidae</named-content></kwd></kwd-group><mixed-citation publication-type="journal"><person-group><name><surname>Sokolov</surname><given-names>Igor M.</given-names></name></person-group><article-title>Two new species of the genus <italic><tp:taxon-name><tp:taxon-name-part taxon-name-part-type="genus" reg="Anillinus">Anillinus</tp:taxon-name-part></tp:taxon-name></italic> Casey (<tp:taxon-name><tp:taxon-name-part taxon-name-part-type="order">Coleoptera</tp:taxon-name-part></tp:taxon-name>, <tp:taxon-name><tp:taxon-name-part taxon-name-part-type="family">Carabidae</tp:taxon-name-part></tp:taxon-name>, <tp:taxon-name><tp:taxon-name-part taxon-name-part-type="tribe">Anillini</tp:taxon-name-part></tp:taxon-name>) from the southern United States</article-title><source>Zookeys</source><day>11</day><month>2</month><year>2021</year><volume>1016</volume><fpage>63</fpage><lpage>76</lpage><pub-id pub-id-type="doi">10.3897/zookeys.1016.61397</pub-id></mixed-citation></tp:treatment-meta><tp:nomenclature><label>Genus</label><tp:taxon-name><object-id xmlns:xlink="http://www.w3.org/1999/xlink" content-type="arpha" xlink:type="simple">002A9E7D-23C6-51B8-A397-282EACAFF600</object-id>
                <tp:taxon-name-part taxon-name-part-type="genus" reg="Anillinus">Anillinus</tp:taxon-name-part>
              </tp:taxon-name><tp:taxon-authority>Casey, 1918</tp:taxon-authority><tp:nomenclature-citation-list><tp:nomenclature-citation><tp:taxon-name>
                    <tp:taxon-name-part taxon-name-part-type="genus" reg="Anillinus">Anillinus</tp:taxon-name-part>
                  </tp:taxon-name><comment>Casey, 1918: 167. Type species: <tp:taxon-name><tp:taxon-name-part taxon-name-part-type="genus" reg="Anillus">Anillus</tp:taxon-name-part> (<tp:taxon-name-part taxon-name-part-type="subgenus" reg="Anillinus">Anillinus</tp:taxon-name-part>) <tp:taxon-name-part taxon-name-part-type="species" reg="carolinae">carolinae</tp:taxon-name-part></tp:taxon-name> Casey, 1918, by original designation.</comment></tp:nomenclature-citation><tp:nomenclature-citation><tp:taxon-name>
                    <tp:taxon-name-part taxon-name-part-type="genus" reg="Micranillodes">Micranillodes</tp:taxon-name-part>
                  </tp:taxon-name><comment>Jeannel, 1963a: 57. Synonymy established by <xref ref-type="bibr" rid="B3">Bousquet (2012</xref>: 699) and confirmed by <xref ref-type="bibr" rid="B26">Sokolov et al (2014</xref>: 83). Type species: <tp:taxon-name><tp:taxon-name-part taxon-name-part-type="genus" reg="Micranillodes">Micranillodes</tp:taxon-name-part> <tp:taxon-name-part taxon-name-part-type="species" reg="depressus">depressus</tp:taxon-name-part></tp:taxon-name> Jeannel, 1963a, by original designation.</comment></tp:nomenclature-citation><tp:nomenclature-citation><tp:taxon-name>
                    <tp:taxon-name-part taxon-name-part-type="genus" reg="Troglanillus">Troglanillus</tp:taxon-name-part>
                  </tp:taxon-name><comment>Jeannel, 1963b: 147. Synonymy established by <xref ref-type="bibr" rid="B1">Barr (1995</xref>: 240). Type species: <tp:taxon-name><tp:taxon-name-part taxon-name-part-type="genus" reg="Troglanillus">Troglanillus</tp:taxon-name-part> <tp:taxon-name-part taxon-name-part-type="species" reg="valentinei">valentinei</tp:taxon-name-part></tp:taxon-name> Jeannel, 1963b, by original designation.</comment></tp:nomenclature-citation></tp:nomenclature-citation-list></tp:nomenclature><ref-list><ref id="B3"><mixed-citation xmlns:xlink="http://www.w3.org/1999/xlink" xlink:type="simple"><person-group><name name-style="western"><surname>Bousquet</surname><given-names>Y</given-names></name></person-group> (<year>2012</year>) <article-title>Catalogue of Geadephaga (<tp:taxon-name><tp:taxon-name-part taxon-name-part-type="order">Coleoptera</tp:taxon-name-part></tp:taxon-name>, <tp:taxon-name><tp:taxon-name-part taxon-name-part-type="suborder">Adephaga</tp:taxon-name-part></tp:taxon-name>) of America, North of Mexico.</article-title><source>ZooKeys</source><volume>245</volume>: <fpage>1</fpage>–<lpage>1722</lpage>. <ext-link xlink:type="simple" ext-link-type="doi" xlink:href="10.3897/zookeys.245.3416">https://doi.org/10.3897/zookeys.245.3416</ext-link></mixed-citation></ref><ref id="B26"><mixed-citation xmlns:xlink="http://www.w3.org/1999/xlink" xlink:type="simple"><person-group><name name-style="western"><surname>Sokolov</surname><given-names>IM</given-names></name><name name-style="western"><surname>Reddell</surname><given-names>JR</given-names></name><name name-style="western"><surname>Kavanaugh</surname><given-names>DH</given-names></name></person-group> (<year>2014</year>) <article-title>Life beneath the surface of the central Texan Balcones Escarpment: genus <italic><tp:taxon-name><tp:taxon-name-part taxon-name-part-type="genus">Anillinus</tp:taxon-name-part></tp:taxon-name></italic> Casey, 1918 (<tp:taxon-name><tp:taxon-name-part taxon-name-part-type="order">Coleoptera</tp:taxon-name-part></tp:taxon-name>, <tp:taxon-name><tp:taxon-name-part taxon-name-part-type="family">Carabidae</tp:taxon-name-part></tp:taxon-name>, <tp:taxon-name><tp:taxon-name-part taxon-name-part-type="tribe">Bembidiini</tp:taxon-name-part></tp:taxon-name>): new species, a key to the Texas species, and notes about their way of life and evolution.</article-title><source>ZooKeys</source><volume>417</volume>: <fpage>71</fpage>–<lpage>101</lpage>. <ext-link xlink:type="simple" ext-link-type="doi" xlink:href="10.3897/zookeys.417.7733">https://doi.org/10.3897/zookeys.417.7733</ext-link></mixed-citation></ref><ref id="B1"><mixed-citation xmlns:xlink="http://www.w3.org/1999/xlink" xlink:type="simple"><person-group><name name-style="western"><surname>Barr</surname><given-names>TC</given-names></name></person-group> (<year>1995</year>) <article-title>Notes on some anillines (<tp:taxon-name><tp:taxon-name-part taxon-name-part-type="order">Coleoptera</tp:taxon-name-part></tp:taxon-name>, <tp:taxon-name><tp:taxon-name-part taxon-name-part-type="family">Carabidae</tp:taxon-name-part></tp:taxon-name>, <tp:taxon-name><tp:taxon-name-part taxon-name-part-type="subfamily">Bembidiinae</tp:taxon-name-part></tp:taxon-name>) from southeastern United States, with description of a new genus and two new species.</article-title><source>Special Bulletin Japanese Society of Coleopterology</source><volume>4</volume>: <fpage>239</fpage>–<lpage>248</lpage>.</mixed-citation></ref></ref-list></tp:taxon-treatment>
