# Supplementary material for: Two new species of the genus Anillinus Casey (Coleoptera, Carabidae, Anillini) from the southern United States
Source: Zookeys. 2021 Feb 11;1016:63–76. doi: 10.3897/zookeys.1016.61397 (PMC7892533; doi:10.3897/zookeys.1016.61397)
Supplement: XML Treatment for Anillinus felicianus [file zookeys.1016.61397-treatment2.xml]

<!DOCTYPE tp:taxon-treatment
  PUBLIC "-//TaxonX//DTD Taxonomic Treatment Publishing DTD v0 20100105//EN" "tax-treatment-NSO.dtd">
<tp:taxon-treatment xmlns:tp="http://www.plazi.org/taxpub"><tp:treatment-meta><kwd-group><label>Taxon classification</label><kwd><named-content xmlns:xlink="http://www.w3.org/1999/xlink" content-type="kingdom">Animalia</named-content></kwd><kwd><named-content xmlns:xlink="http://www.w3.org/1999/xlink" content-type="order">Coleoptera</named-content></kwd><kwd><named-content xmlns:xlink="http://www.w3.org/1999/xlink" content-type="family">Carabidae</named-content></kwd></kwd-group><mixed-citation publication-type="journal"><person-group><name><surname>Sokolov</surname><given-names>Igor M.</given-names></name></person-group><article-title>Two new species of the genus <italic><tp:taxon-name><tp:taxon-name-part taxon-name-part-type="genus" reg="Anillinus">Anillinus</tp:taxon-name-part></tp:taxon-name></italic> Casey (<tp:taxon-name><tp:taxon-name-part taxon-name-part-type="order">Coleoptera</tp:taxon-name-part></tp:taxon-name>, <tp:taxon-name><tp:taxon-name-part taxon-name-part-type="family">Carabidae</tp:taxon-name-part></tp:taxon-name>, <tp:taxon-name><tp:taxon-name-part taxon-name-part-type="tribe">Anillini</tp:taxon-name-part></tp:taxon-name>) from the southern United States</article-title><source>Zookeys</source><day>11</day><month>2</month><year>2021</year><volume>1016</volume><fpage>63</fpage><lpage>76</lpage><pub-id pub-id-type="doi">10.3897/zookeys.1016.61397</pub-id></mixed-citation></tp:treatment-meta><tp:nomenclature><tp:taxon-name><object-id xmlns:xlink="http://www.w3.org/1999/xlink" content-type="arpha" xlink:type="simple">4F0B7AC4-707B-51B1-9461-F7B6FB837A01</object-id>
                <tp:taxon-name-part taxon-name-part-type="genus" reg="Anillinus">Anillinus</tp:taxon-name-part>
                <tp:taxon-name-part taxon-name-part-type="species" reg="felicianus">felicianus</tp:taxon-name-part>
                <object-id xmlns:xlink="http://www.w3.org/1999/xlink" content-type="zoobank" xlink:type="simple">http://zoobank.org/CA1608B7-D169-418F-9F80-02E88AEBA5B3</object-id>
              </tp:taxon-name><tp:taxon-status xmlns:xlink="http://www.w3.org/1999/xlink" xlink:type="simple">sp. nov.</tp:taxon-status><xref ref-type="fig" rid="F1">Figs 1</xref><xref ref-type="fig" rid="F2">, 2</xref><xref ref-type="fig" rid="F5">, 5</xref></tp:nomenclature><tp:treatment-sec sec-type="type material" id="SECID0EOMAC"><title>Type material.</title><p><bold><italic>Holotype</italic></bold> male (<named-content xmlns:xlink="http://www.w3.org/1999/xlink" content-type="dwc:institutional_code" xlink:type="simple">NMNH</named-content>), dissected, labeled: \ USA-LA: West Feliciana Par., ~4mi SW Jackson at <named-content xmlns:xlink="http://www.w3.org/1999/xlink" content-type="dwc:verbatimCoordinates" xlink:type="simple"><named-content content-type="geo-json" specific-use="{&#34;type&#34;:&#34;Point&#34;,&#34;coordinates&#34;:[-91.254000,30.794000]}" id="NCID0EBNAC" xlink:type="simple">30.794°N, 91.254°W</named-content></named-content>, mixed pine-hardwood forest, soil washing/berlese Sokolov I.M. 19–25 Apr 2018 \. <bold><italic>Paratype</italic></bold>: one female, labeled as holotype (<named-content xmlns:xlink="http://www.w3.org/1999/xlink" content-type="dwc:institutional_code" xlink:type="simple">NMNH</named-content>); three males and three females labeled: \USA, LA, W. Feliciana Par. Feliciana Preserve Natural Area, Orange Trail, <named-content xmlns:xlink="http://www.w3.org/1999/xlink" content-type="dwc:verbatimCoordinates" xlink:type="simple"><named-content content-type="geo-json" specific-use="{&#34;type&#34;:&#34;Point&#34;,&#34;coordinates&#34;:[-91.253382,30.792649]}" id="NCID0ERNAC" xlink:type="simple">30.792649°N, 91.253382°W</named-content></named-content>, 29 Oct. 2015 \ Soil washing in hardwood forest B.E. Owens and C.E. Carlton \(<named-content xmlns:xlink="http://www.w3.org/1999/xlink" content-type="dwc:institutional_code" xlink:type="simple">LSAM</named-content>).</p></tp:treatment-sec><tp:treatment-sec sec-type="etymology" id="SECID0E2NAC"><title>Etymology.</title><p>The name of this species is a Latinized adjective based on the name of Feliciana Preserve, in which this species occurs. Feliciana Preserve is a privately owned nature reserve created by several professors of the Louisiana State University (principal developer Dr. Dorothy Prowell) and located in the Tunica Hills area of southeastern Louisiana.</p></tp:treatment-sec><tp:treatment-sec sec-type="type locality" id="SECID0EAOAC"><title>Type locality.</title><p>USA, Louisiana, West Feliciana Parish, Tunica Hills, 4 mi SW of Jackson.</p></tp:treatment-sec><tp:treatment-sec sec-type="Recognition" id="SECID0EFOAC"><title>Recognition.</title><p>Adults of <italic><tp:taxon-name><tp:taxon-name-part taxon-name-part-type="genus" reg="Anillinus">A.</tp:taxon-name-part> <tp:taxon-name-part taxon-name-part-type="species" reg="felicianus">felicianus</tp:taxon-name-part></tp:taxon-name></italic> can be distinguished from those of other subterranean members of <italic><tp:taxon-name><tp:taxon-name-part taxon-name-part-type="genus" reg="Anillinus">Anillinus</tp:taxon-name-part></tp:taxon-name></italic> by the combination of smooth pronotum and completely microsculptured head. Males of <italic><tp:taxon-name><tp:taxon-name-part taxon-name-part-type="genus" reg="Anillinus">A.</tp:taxon-name-part> <tp:taxon-name-part taxon-name-part-type="species" reg="felicianus">felicianus</tp:taxon-name-part></tp:taxon-name></italic> can be also distinguished from those of other congeners by the structure of the median lobe.</p><fig id="F1" position="float" orientation="portrait"><object-id xmlns:xlink="http://www.w3.org/1999/xlink" content-type="doi" xlink:type="simple">10.3897/zookeys.1016.61397.figure1</object-id><object-id xmlns:xlink="http://www.w3.org/1999/xlink" content-type="arpha" xlink:type="simple">26885C9F-C5CE-5DD2-9498-799F5CA4EC44</object-id><label>Figure 1.</label><caption><p>Digital images of external features of <italic><tp:taxon-name><tp:taxon-name-part taxon-name-part-type="genus" reg="Anillinus">Anillinus</tp:taxon-name-part> <tp:taxon-name-part taxon-name-part-type="species" reg="felicianus">felicianus</tp:taxon-name-part></tp:taxon-name></italic> sp. nov. (male, 4 mi SW of Jackson, West Feliciana Parish, Louisiana) <bold>A</bold> habitus, dorsal aspect <bold>B</bold> head, dorsal aspect <bold>C</bold> pronotum, dorsal aspect <bold>D</bold> elytral vestiture, left lateral aspect. Scale bars: 0.5 mm (<bold>A, D</bold>); 0.2 mm (<bold>B, C</bold>).</p></caption><graphic xmlns:xlink="http://www.w3.org/1999/xlink" xlink:href="zookeys-1016-063-g001.jpg" position="float" orientation="portrait" xlink:type="simple" id="oo_508293.jpg"><uri content-type="original_file" xlink:type="simple">https://binary.pensoft.net/fig/508293</uri></graphic></fig></tp:treatment-sec><tp:treatment-sec sec-type="description" id="SECID0ENAAE"><title>Description.</title><p>Moderate-sized for genus (<abbrev xmlns:xlink="http://www.w3.org/1999/xlink" xlink:title="apparent body length from clypeus to apex of elytra" id="ABBRID0ETAAE" xlink:type="simple">ABL</abbrev> 1.59–1.68 mm, mean 1.64±0.064 mm, n = 2).</p><p><bold><italic>Habitus</italic></bold>: Body form (Fig. <xref ref-type="fig" rid="F1">1A</xref>) moderately convex, subparallel, elongate (<abbrev xmlns:xlink="http://www.w3.org/1999/xlink" xlink:title="width of elytra at level of 2nd discal setae" id="ABBRID0ECBAE" xlink:type="simple">WE</abbrev>/<abbrev xmlns:xlink="http://www.w3.org/1999/xlink" xlink:title="apparent body length from clypeus to apex of elytra" id="ABBRID0EGBAE" xlink:type="simple">ABL</abbrev> 0.36±0.001), head moderately large in comparison to pronotum (<abbrev xmlns:xlink="http://www.w3.org/1999/xlink" xlink:title="width of head at level of first orbital setae" id="ABBRID0EKBAE" xlink:type="simple">WH</abbrev>/<abbrev xmlns:xlink="http://www.w3.org/1999/xlink" xlink:title="maximal width across pronotum" id="ABBRID0EOBAE" xlink:type="simple">WPm</abbrev> 0.77±0.008), pronotum of moderate width in comparison to elytra (<abbrev xmlns:xlink="http://www.w3.org/1999/xlink" xlink:title="maximal width across pronotum" id="ABBRID0ESBAE" xlink:type="simple">WPm</abbrev>/<abbrev xmlns:xlink="http://www.w3.org/1999/xlink" xlink:title="width of elytra at level of 2nd discal setae" id="ABBRID0EWBAE" xlink:type="simple">WE</abbrev> 0.82±0.006).</p><p><bold><italic>Integument</italic></bold>: Body color brunneo-rufous, appendages testaceous. Microsculpture (Fig. <xref ref-type="fig" rid="F1">1B–D</xref>) present across all head and elytra, where it is represented by isodiametric polygonal sculpticells; and absent from disc of pronotum. Body surface shiny, surface sparsely and finely punctate, covered with sparse, yellowish, short setae. Vestiture of elytra (Fig. <xref ref-type="fig" rid="F1">1D</xref>) short (~0.3 length of discal setae). Elytral chaetotaxy typical for <italic><tp:taxon-name><tp:taxon-name-part taxon-name-part-type="genus" reg="Anillinus">Anillinus</tp:taxon-name-part></tp:taxon-name></italic>, umbilicate series of type A (<italic>sensu</italic><xref ref-type="bibr" rid="B13">Jeannel 1963a</xref> and <xref ref-type="bibr" rid="B9">Giachino and Vailati 2011</xref>): nine setae arranged in three groups, subhumeral (3+1), middle (2) and subapical (1+2), with the last two (8<sup>th</sup> and 9<sup>th</sup>) pores of umbilicate series “geminate”, much closer to each other than 7<sup>th</sup> pore is to 8<sup>th</sup>; in subapical group the 8<sup>th</sup> pore is the longest.</p><p><bold><italic>Prothorax</italic></bold>: Pronotum (Fig. <xref ref-type="fig" rid="F1">1C</xref>) moderately convex, of moderate size (<abbrev xmlns:xlink="http://www.w3.org/1999/xlink" xlink:title="length of pronotum from base to apex along midline" id="ABBRID0EPDAE" xlink:type="simple">LP</abbrev>/<abbrev xmlns:xlink="http://www.w3.org/1999/xlink" xlink:title="length of elytra from apex of scutellum to apex of left elytron" id="ABBRID0ETDAE" xlink:type="simple">LE</abbrev> 0.41±0.010) and moderately transverse (<abbrev xmlns:xlink="http://www.w3.org/1999/xlink" xlink:title="maximal width across pronotum" id="ABBRID0EXDAE" xlink:type="simple">WPm</abbrev>/<abbrev xmlns:xlink="http://www.w3.org/1999/xlink" xlink:title="length of pronotum from base to apex along midline" id="ABBRID0E2DAE" xlink:type="simple">LP</abbrev> 1.26±0.009), with lateral margins almost rectilinearly and moderately constricted posteriorly (<abbrev xmlns:xlink="http://www.w3.org/1999/xlink" xlink:title="maximal width across pronotum" id="ABBRID0E6DAE" xlink:type="simple">WPm</abbrev>/<abbrev xmlns:xlink="http://www.w3.org/1999/xlink" xlink:title="width across posterior angles of pronotum" id="ABBRID0EDEAE" xlink:type="simple">WPp</abbrev> 1.26±0.009). Anterior angles indistinct, posterior angles slightly obtuse (105–110°). Width between posterior angles equals width between anterior angles (<abbrev xmlns:xlink="http://www.w3.org/1999/xlink" xlink:title="width across anterior angles of pronotum" id="ABBRID0EHEAE" xlink:type="simple">WPa</abbrev>/<abbrev xmlns:xlink="http://www.w3.org/1999/xlink" xlink:title="width across posterior angles of pronotum" id="ABBRID0ELEAE" xlink:type="simple">WPp</abbrev> 0.97±0.001). Basal margin slightly concave in middle.</p><p><bold><italic>Scutellum</italic></bold>: Externally visible, triangular, with pointed apex.</p><p><bold><italic>Elytra</italic></bold>: Slightly convex, of average length (<abbrev xmlns:xlink="http://www.w3.org/1999/xlink" xlink:title="length of elytra from apex of scutellum to apex of left elytron" id="ABBRID0E4EAE" xlink:type="simple">LE</abbrev>/<abbrev xmlns:xlink="http://www.w3.org/1999/xlink" xlink:title="apparent body length from clypeus to apex of elytra" id="ABBRID0EBFAE" xlink:type="simple">ABL</abbrev> 0.58±0.012) and width (<abbrev xmlns:xlink="http://www.w3.org/1999/xlink" xlink:title="width of elytra at level of 2nd discal setae" id="ABBRID0EFFAE" xlink:type="simple">WE</abbrev>/<abbrev xmlns:xlink="http://www.w3.org/1999/xlink" xlink:title="length of elytra from apex of scutellum to apex of left elytron" id="ABBRID0EJFAE" xlink:type="simple">LE</abbrev> 0.63±0.015) for genus, with traces of 4–5 striae. Humeri distinct, rounded, in outline forming obtuse angle with longitudinal axis of body. Lateral margins subparallel in middle, slightly convergent at basal fourth, evenly rounded to apex at apical third, with shallow subapical sinuation. Basal margination distinct.</p><p><bold><italic>Legs</italic></bold>: Protarsi of male with moderately dilated tarsomere 1. Profemora moderately swollen. Metafemora unmodified.</p><p><bold><italic>Male genitalia</italic></bold>: Median lobe (Fig. <xref ref-type="fig" rid="F2">2A</xref>) of aedeagus anopic, slightly arcuate and moderately twisted. Shaft dilated in apical two-thirds, with moderately elongate apex, slightly tapered to rounded tip. Ventral margin of median lobe straight, not enlarged, with few poriferous canals, curved downward close to basal orifice. Endophallus with dorsal copulatory sclerites fused to form slightly curved dorsal blade-like structure and straight, apically-pointed ventral plate of moderate length. Spines and scaled membranous folds of endophallus absent. Left paramere (Fig. <xref ref-type="fig" rid="F2">2B</xref>) of shape common in genus, paramere apex with four setae getting longer toward apex. Right paramere (Fig. <xref ref-type="fig" rid="F2">2C</xref>) of moderate length, bearing three long setae of approximately same length as paramere.</p><p><bold><italic>Female genitalia</italic></bold>: Spermatheca (Fig. <xref ref-type="fig" rid="F2">2E</xref>) unsclerotized, shaped as a question mark, with sharply dilated bean-like distal part. Length of spermathecal gland shorter than length of spermatheca. Spermathecal duct uncoiled. Gonocoxites and laterotergite as in Fig. <xref ref-type="fig" rid="F2">2D</xref>. Gonocoxite 2 falciform, more than 2 times longer than wide basally, with acute ensiferous setae. Laterotergite with 7–8 setae.</p></tp:treatment-sec><tp:treatment-sec sec-type="distribution" id="SECID0EWGAE"><title>Geographic distribution.</title><p>This species is known only from the type locality in the Tunica Hills area of West Feliciana Parish, Louisiana (Fig. <xref ref-type="fig" rid="F5">5</xref>, green circle).</p><fig id="F2" position="float" orientation="portrait"><object-id xmlns:xlink="http://www.w3.org/1999/xlink" content-type="doi" xlink:type="simple">10.3897/zookeys.1016.61397.figure2</object-id><object-id xmlns:xlink="http://www.w3.org/1999/xlink" content-type="arpha" xlink:type="simple">F99AF83D-BC27-5B1B-8B24-3952B3525E45</object-id><label>Figure 2.</label><caption><p>Digital images of male and female genitalia of <italic><tp:taxon-name><tp:taxon-name-part taxon-name-part-type="genus" reg="Anillinus">A.</tp:taxon-name-part> <tp:taxon-name-part taxon-name-part-type="species" reg="felicianus">felicianus</tp:taxon-name-part></tp:taxon-name></italic> sp. nov. (4mi SW of Jackson, West Feliciana Parish, Louisiana). Male genitalia <bold>A</bold> median lobe, right lateral aspect <bold>B</bold> left paramere, left lateral aspect <bold>C</bold> right paramere, right lateral aspect. Female genitalia <bold>D</bold> ovipositor sclerites <bold>E</bold> spermatheca (spermathecal gland manually restored). Scale bars: 0.1 mm.</p></caption><graphic xmlns:xlink="http://www.w3.org/1999/xlink" xlink:href="zookeys-1016-063-g002.jpg" position="float" orientation="portrait" xlink:type="simple" id="oo_508294.jpg"><uri content-type="original_file" xlink:type="simple">https://binary.pensoft.net/fig/508294</uri></graphic></fig></tp:treatment-sec><tp:treatment-sec sec-type="habitat" id="SECID0ECIAE"><title>Habitat.</title><p>All specimens of this species were collected from loess soil samples using soil washing techniques (<xref ref-type="bibr" rid="B28">Southwood and Henderson 2000</xref>). These samples were taken under forest canopy on the top of a hill between two gullies with temporal creeks. <italic><tp:taxon-name><tp:taxon-name-part taxon-name-part-type="genus" reg="Anillinus">Anillinus</tp:taxon-name-part> <tp:taxon-name-part taxon-name-part-type="species" reg="felicianus">felicianus</tp:taxon-name-part></tp:taxon-name></italic> is a true endogean species and has never been found in litter samples.</p></tp:treatment-sec><tp:treatment-sec sec-type="Relationships" id="SECID0EXIAE"><title>Relationships.</title><p>The species belongs to group V of endogean species (<italic>sensu</italic><xref ref-type="bibr" rid="B22">Sokolov et al. 2004</xref>), characterized by a combination of a completely microsculptured head and smooth disc of pronotum. Within this group, <italic><tp:taxon-name><tp:taxon-name-part taxon-name-part-type="genus" reg="Anillinus">A.</tp:taxon-name-part> <tp:taxon-name-part taxon-name-part-type="species" reg="felicianus">felicianus</tp:taxon-name-part></tp:taxon-name></italic> is most closely related to the endogean <italic><tp:taxon-name><tp:taxon-name-part taxon-name-part-type="genus" reg="Anillinus">A.</tp:taxon-name-part> <tp:taxon-name-part taxon-name-part-type="species" reg="sinuaticollis">sinuaticollis</tp:taxon-name-part></tp:taxon-name></italic> Jeannel (<xref ref-type="bibr" rid="B14">Jeannel 1963b</xref>), differing from the latter by a smooth – not microsculptured – base of the pronotum, a bigger size, and details of the pronotum shape and body proportions. The range of <italic><tp:taxon-name><tp:taxon-name-part taxon-name-part-type="genus" reg="Anillinus">A.</tp:taxon-name-part> <tp:taxon-name-part taxon-name-part-type="species" reg="sinuaticollis">sinuaticollis</tp:taxon-name-part></tp:taxon-name></italic> is confined to Roane County of Tennessee (Fig. <xref ref-type="fig" rid="F5">5</xref>, green area with vertical line pattern); thus, its range lies about 500 miles north of the type locality of <italic><tp:taxon-name><tp:taxon-name-part taxon-name-part-type="genus" reg="Anillinus">A.</tp:taxon-name-part> <tp:taxon-name-part taxon-name-part-type="species" reg="felicianus">felicianus</tp:taxon-name-part></tp:taxon-name></italic>.</p></tp:treatment-sec><tp:treatment-sec><!--Section generated to contain objects referenced in tp:taxon-treatment.--><fig id="F5" position="float" orientation="portrait"><object-id xmlns:xlink="http://www.w3.org/1999/xlink" content-type="doi" xlink:type="simple">10.3897/zookeys.1016.61397.figure5</object-id><object-id xmlns:xlink="http://www.w3.org/1999/xlink" content-type="arpha" xlink:type="simple">5699D5AC-F4F8-5ED5-8178-47E7AD7BA422</object-id><label>Figure 5.</label><caption><p>Map of the South of eastern United States, showing positions of locality records for the newly described species of <italic><tp:taxon-name><tp:taxon-name-part taxon-name-part-type="genus" reg="Anillinus">Anillinus</tp:taxon-name-part></tp:taxon-name></italic> and the ranges of their presumed relatives (localities of the same color reflect supposed relatedness). <italic><tp:taxon-name><tp:taxon-name-part taxon-name-part-type="genus" reg="Anillinus">A.</tp:taxon-name-part> <tp:taxon-name-part taxon-name-part-type="species" reg="felicianus">felicianus</tp:taxon-name-part></tp:taxon-name></italic>, green circle; <italic><tp:taxon-name><tp:taxon-name-part taxon-name-part-type="genus" reg="Anillinus">A.</tp:taxon-name-part> <tp:taxon-name-part taxon-name-part-type="species" reg="relictus">relictus</tp:taxon-name-part></tp:taxon-name></italic>, red circle. Green area with vertical line pattern – range of <italic><tp:taxon-name><tp:taxon-name-part taxon-name-part-type="genus" reg="Anillinus">A.</tp:taxon-name-part> <tp:taxon-name-part taxon-name-part-type="species" reg="sinuaticollis">sinuaticollis</tp:taxon-name-part></tp:taxon-name></italic>. Black cross – type locality of <italic><tp:taxon-name><tp:taxon-name-part taxon-name-part-type="genus" reg="Anillinus">A.</tp:taxon-name-part> <tp:taxon-name-part taxon-name-part-type="species" reg="sinuatus">sinuatus</tp:taxon-name-part></tp:taxon-name></italic>. Red areas with diagonal line pattern – ranges of the species of <italic><tp:taxon-name><tp:taxon-name-part taxon-name-part-type="genus" reg="Anillinus">Anillinus</tp:taxon-name-part></tp:taxon-name></italic> whose males have a spine-like structure in the endophallus of the median lobe (after <xref ref-type="bibr" rid="B22">Sokolov et al. 2004</xref>; <xref ref-type="bibr" rid="B27">Sokolov and Watrous 2008</xref>; <xref ref-type="bibr" rid="B20">Sokolov 2011</xref>; <xref ref-type="bibr" rid="B26">Sokolov et al. 2014</xref>; <xref ref-type="bibr" rid="B23">Sokolov et al. 2017</xref>). Blue line – Mississippi River. State abbreviations follow Federal Information Processing Standards (<ext-link xmlns:xlink="http://www.w3.org/1999/xlink" xlink:type="simple" ext-link-type="uri" xlink:href="https://www.nlsinfo.org/content/cohorts/nlsy79/other-documentation/codebook-supplement/nlsy79-attachment-102-federal">https://www.nlsinfo.org/content/cohorts/nlsy79/other-documentation/codebook-supplement/nlsy79-attachment-102-federal</ext-link>).</p></caption><graphic xmlns:xlink="http://www.w3.org/1999/xlink" xlink:href="zookeys-1016-063-g005.jpg" position="float" orientation="portrait" xlink:type="simple" id="oo_508297.jpg"><uri content-type="original_file" xlink:type="simple">https://binary.pensoft.net/fig/508297</uri></graphic></fig></tp:treatment-sec><ref-list><ref id="B22"><mixed-citation xmlns:xlink="http://www.w3.org/1999/xlink" xlink:type="simple"><person-group><name name-style="western"><surname>Sokolov</surname><given-names>IM</given-names></name><name name-style="western"><surname>Carlton</surname><given-names>CE</given-names></name><name name-style="western"><surname>Cornell</surname><given-names>JF</given-names></name></person-group> (<year>2004</year>) <article-title>Review of <italic><tp:taxon-name><tp:taxon-name-part taxon-name-part-type="genus">Anillinus</tp:taxon-name-part></tp:taxon-name></italic> with descriptions of 17 new species and a key to soil and litter species (<tp:taxon-name><tp:taxon-name-part taxon-name-part-type="order">Coleoptera</tp:taxon-name-part></tp:taxon-name>: <tp:taxon-name><tp:taxon-name-part taxon-name-part-type="subfamily">Trechinae</tp:taxon-name-part></tp:taxon-name>: <tp:taxon-name><tp:taxon-name-part taxon-name-part-type="tribe">Bembidiini</tp:taxon-name-part></tp:taxon-name>).</article-title><source>The Coleopterists Bulletin</source><volume>58</volume>: <fpage>185</fpage>–<lpage>233</lpage>. <ext-link xlink:type="simple" ext-link-type="doi" xlink:href="10.1649/611">https://doi.org/10.1649/611</ext-link></mixed-citation></ref><ref id="B27"><mixed-citation xmlns:xlink="http://www.w3.org/1999/xlink" xlink:type="simple"><person-group><name name-style="western"><surname>Sokolov</surname><given-names>IM</given-names></name><name name-style="western"><surname>Watrous</surname><given-names>LE</given-names></name></person-group> (<year>2008</year>) <article-title>A new species and the first record of the genus <italic><tp:taxon-name><tp:taxon-name-part taxon-name-part-type="genus">Anillinus</tp:taxon-name-part></tp:taxon-name></italic> (<tp:taxon-name><tp:taxon-name-part taxon-name-part-type="family">Carabidae</tp:taxon-name-part></tp:taxon-name>: <tp:taxon-name><tp:taxon-name-part taxon-name-part-type="subfamily">Trechinae</tp:taxon-name-part></tp:taxon-name>: <tp:taxon-name><tp:taxon-name-part taxon-name-part-type="tribe">Bembidiini</tp:taxon-name-part></tp:taxon-name>) from the Ozark region.</article-title><source>The Coleopterists Bulletin</source><volume>62</volume>: <fpage>537</fpage>–<lpage>543</lpage>. <ext-link xlink:type="simple" ext-link-type="doi" xlink:href="10.1649/1114.1">https://doi.org/10.1649/1114.1</ext-link></mixed-citation></ref><ref id="B20"><mixed-citation xmlns:xlink="http://www.w3.org/1999/xlink" xlink:type="simple"><person-group><name name-style="western"><surname>Sokolov</surname><given-names>IM</given-names></name></person-group> (<year>2011</year>) <article-title>Five new species of <italic><tp:taxon-name><tp:taxon-name-part taxon-name-part-type="genus">Anillinus</tp:taxon-name-part></tp:taxon-name></italic> Casey from the southern Appalachian Mountains and the Piedmont Plateau of eastern U.S.A. (<tp:taxon-name><tp:taxon-name-part taxon-name-part-type="order">Coleoptera</tp:taxon-name-part></tp:taxon-name>: <tp:taxon-name><tp:taxon-name-part taxon-name-part-type="family">Carabidae</tp:taxon-name-part></tp:taxon-name>: <tp:taxon-name><tp:taxon-name-part taxon-name-part-type="subfamily">Trechinae</tp:taxon-name-part></tp:taxon-name>: <tp:taxon-name><tp:taxon-name-part taxon-name-part-type="tribe">Bembidiini</tp:taxon-name-part></tp:taxon-name>).</article-title><source><tp:taxon-name><tp:taxon-name-part taxon-name-part-type="class">Insecta</tp:taxon-name-part></tp:taxon-name> Mundi</source><volume>164</volume>: <fpage>1</fpage>–<lpage>14</lpage>.</mixed-citation></ref><ref id="B26"><mixed-citation xmlns:xlink="http://www.w3.org/1999/xlink" xlink:type="simple"><person-group><name name-style="western"><surname>Sokolov</surname><given-names>IM</given-names></name><name name-style="western"><surname>Reddell</surname><given-names>JR</given-names></name><name name-style="western"><surname>Kavanaugh</surname><given-names>DH</given-names></name></person-group> (<year>2014</year>) <article-title>Life beneath the surface of the central Texan Balcones Escarpment: genus <italic><tp:taxon-name><tp:taxon-name-part taxon-name-part-type="genus">Anillinus</tp:taxon-name-part></tp:taxon-name></italic> Casey, 1918 (<tp:taxon-name><tp:taxon-name-part taxon-name-part-type="order">Coleoptera</tp:taxon-name-part></tp:taxon-name>, <tp:taxon-name><tp:taxon-name-part taxon-name-part-type="family">Carabidae</tp:taxon-name-part></tp:taxon-name>, <tp:taxon-name><tp:taxon-name-part taxon-name-part-type="tribe">Bembidiini</tp:taxon-name-part></tp:taxon-name>): new species, a key to the Texas species, and notes about their way of life and evolution.</article-title><source>ZooKeys</source><volume>417</volume>: <fpage>71</fpage>–<lpage>101</lpage>. <ext-link xlink:type="simple" ext-link-type="doi" xlink:href="10.3897/zookeys.417.7733">https://doi.org/10.3897/zookeys.417.7733</ext-link></mixed-citation></ref><ref id="B23"><mixed-citation xmlns:xlink="http://www.w3.org/1999/xlink" xlink:type="simple"><person-group><name name-style="western"><surname>Sokolov</surname><given-names>IM</given-names></name><name name-style="western"><surname>Carlton</surname><given-names>CE</given-names></name><name name-style="western"><surname>Watrous</surname><given-names>LE</given-names></name><name name-style="western"><surname>Robison</surname><given-names>HW</given-names></name></person-group> (<year>2017</year>) <article-title><italic><tp:taxon-name><tp:taxon-name-part taxon-name-part-type="genus">Anillinus</tp:taxon-name-part> <tp:taxon-name-part taxon-name-part-type="species">alleni</tp:taxon-name-part></tp:taxon-name></italic> Sokolov and Carlton (<tp:taxon-name><tp:taxon-name-part taxon-name-part-type="order">Coleoptera</tp:taxon-name-part></tp:taxon-name>: <tp:taxon-name><tp:taxon-name-part taxon-name-part-type="family">Carabidae</tp:taxon-name-part></tp:taxon-name>: <tp:taxon-name><tp:taxon-name-part taxon-name-part-type="subfamily">Trechinae</tp:taxon-name-part></tp:taxon-name>: <tp:taxon-name><tp:taxon-name-part taxon-name-part-type="tribe">Bembidiini</tp:taxon-name-part></tp:taxon-name>), a new species from the Ozark Interior Highlands of Arkansas, USA.</article-title><source>The Coleopterists Bulletin</source><volume>71</volume>: <fpage>289</fpage>–<lpage>297</lpage>. <ext-link xlink:type="simple" ext-link-type="doi" xlink:href="10.1649/0010-065X-71.2.289">https://doi.org/10.1649/0010-065X-71.2.289</ext-link></mixed-citation></ref><ref id="B13"><mixed-citation xmlns:xlink="http://www.w3.org/1999/xlink" xlink:type="simple"><person-group><name name-style="western"><surname>Jeannel</surname><given-names>R</given-names></name></person-group> (<year>1963a</year>) <article-title>Monographie des ‘‘<tp:taxon-name><tp:taxon-name-part taxon-name-part-type="tribe">Anillini</tp:taxon-name-part></tp:taxon-name>’’, Bembidiides endogés [<tp:taxon-name><tp:taxon-name-part taxon-name-part-type="order">Coleoptera</tp:taxon-name-part></tp:taxon-name><tp:taxon-name><tp:taxon-name-part taxon-name-part-type="family">Trechidae</tp:taxon-name-part></tp:taxon-name>].</article-title><source>Mémoires du Muséum National d’Histoire Naturelle, Série A, Zoologie</source><volume>28</volume>: <fpage>33</fpage>–<lpage>204</lpage>.</mixed-citation></ref><ref id="B9"><mixed-citation xmlns:xlink="http://www.w3.org/1999/xlink" xlink:type="simple"><person-group><name name-style="western"><surname>Giachino</surname><given-names>PM</given-names></name><name name-style="western"><surname>Vailati</surname><given-names>D</given-names></name></person-group> (<year>2011</year>) <article-title>Review of the <tp:taxon-name><tp:taxon-name-part taxon-name-part-type="subtribe">Anillina</tp:taxon-name-part></tp:taxon-name> of Greece (<tp:taxon-name><tp:taxon-name-part taxon-name-part-type="order">Coleoptera</tp:taxon-name-part></tp:taxon-name>, <tp:taxon-name><tp:taxon-name-part taxon-name-part-type="family">Carabidae</tp:taxon-name-part></tp:taxon-name>, <tp:taxon-name><tp:taxon-name-part taxon-name-part-type="tribe">Bembidiini</tp:taxon-name-part></tp:taxon-name>).</article-title><source>Biodiversity Journal, Monograph</source><volume>1</volume>: <fpage>1</fpage>–<lpage>112</lpage>.</mixed-citation></ref><ref id="B28"><mixed-citation xmlns:xlink="http://www.w3.org/1999/xlink" xlink:type="simple"><person-group><name name-style="western"><surname>Southwood</surname><given-names>TRE</given-names></name><name name-style="western"><surname>Henderson</surname><given-names>PA</given-names></name></person-group> (<year>2000</year>) <source>Ecological Methods (3<sup>rd</sup> Edn.).</source><publisher-name>Blackwell Science</publisher-name>, <publisher-loc>Oxford</publisher-loc>, <size units="page">575 pp</size>.</mixed-citation></ref><ref id="B14"><mixed-citation xmlns:xlink="http://www.w3.org/1999/xlink" xlink:type="simple"><person-group><name name-style="western"><surname>Jeannel</surname><given-names>R</given-names></name></person-group> (<year>1963b</year>) <article-title>Supplément à la monographie des <tp:taxon-name><tp:taxon-name-part taxon-name-part-type="tribe">Anillini</tp:taxon-name-part></tp:taxon-name>. Sur quelques espèces nouvelles de l’Amérique du Nord.</article-title><source>Revue Française d’Entomologie</source><volume>30</volume>: <fpage>145</fpage>–<lpage>152</lpage>.</mixed-citation></ref></ref-list></tp:taxon-treatment>
