# Supplementary material for: Two new species of the genus Anillinus Casey (Coleoptera, Carabidae, Anillini) from the southern United States
Source: Zookeys. 2021 Feb 11;1016:63–76. doi: 10.3897/zookeys.1016.61397 (PMC7892533; doi:10.3897/zookeys.1016.61397)
Supplement: XML Treatment for Anillinus relictus [file zookeys.1016.61397-treatment3.xml]

<!DOCTYPE tp:taxon-treatment
  PUBLIC "-//TaxonX//DTD Taxonomic Treatment Publishing DTD v0 20100105//EN" "tax-treatment-NSO.dtd">
<tp:taxon-treatment xmlns:tp="http://www.plazi.org/taxpub"><tp:treatment-meta><kwd-group><label>Taxon classification</label><kwd><named-content xmlns:xlink="http://www.w3.org/1999/xlink" content-type="kingdom">Animalia</named-content></kwd><kwd><named-content xmlns:xlink="http://www.w3.org/1999/xlink" content-type="order">Coleoptera</named-content></kwd><kwd><named-content xmlns:xlink="http://www.w3.org/1999/xlink" content-type="family">Carabidae</named-content></kwd></kwd-group><mixed-citation publication-type="journal"><person-group><name><surname>Sokolov</surname><given-names>Igor M.</given-names></name></person-group><article-title>Two new species of the genus <italic><tp:taxon-name><tp:taxon-name-part taxon-name-part-type="genus" reg="Anillinus">Anillinus</tp:taxon-name-part></tp:taxon-name></italic> Casey (<tp:taxon-name><tp:taxon-name-part taxon-name-part-type="order">Coleoptera</tp:taxon-name-part></tp:taxon-name>, <tp:taxon-name><tp:taxon-name-part taxon-name-part-type="family">Carabidae</tp:taxon-name-part></tp:taxon-name>, <tp:taxon-name><tp:taxon-name-part taxon-name-part-type="tribe">Anillini</tp:taxon-name-part></tp:taxon-name>) from the southern United States</article-title><source>Zookeys</source><day>11</day><month>2</month><year>2021</year><volume>1016</volume><fpage>63</fpage><lpage>76</lpage><pub-id pub-id-type="doi">10.3897/zookeys.1016.61397</pub-id></mixed-citation></tp:treatment-meta><tp:nomenclature><tp:taxon-name><object-id xmlns:xlink="http://www.w3.org/1999/xlink" content-type="arpha" xlink:type="simple">588729DA-5AFB-535A-9D11-D17A06E306A6</object-id>
                <tp:taxon-name-part taxon-name-part-type="genus" reg="Anillinus">Anillinus</tp:taxon-name-part>
                <tp:taxon-name-part taxon-name-part-type="species" reg="relictus">relictus</tp:taxon-name-part>
                <object-id xmlns:xlink="http://www.w3.org/1999/xlink" content-type="zoobank" xlink:type="simple">http://zoobank.org/8F185D84-D2A4-464B-97F9-A5FEDD791B47</object-id>
              </tp:taxon-name><tp:taxon-status xmlns:xlink="http://www.w3.org/1999/xlink" xlink:type="simple">sp. nov.</tp:taxon-status><xref ref-type="fig" rid="F3">Figs 3</xref><xref ref-type="fig" rid="F4">, 4A–C</xref><xref ref-type="fig" rid="F5">, 5</xref></tp:nomenclature><tp:treatment-sec sec-type="type material" id="SECID0ELMAE"><title>Type material.</title><p><bold><italic>Holotype</italic></bold>, one male (<abbrev xmlns:xlink="http://www.w3.org/1999/xlink" content-type="institution" xlink:title="Carnegie Museum of Natural History, Pittsburgh, Pennsylvania, USA" id="ABBRID0EWMAE" xlink:type="simple">CMNH</abbrev>), dissected, labeled: \ ALABAMA: Blount Co., Tidwell Hollow Nature Trail east of Oneonta. T. N. King April 1 1972 \ 4/1/72 o [handwritten] \ THOMAS C. BARR COLLECTION 2011 Acc. No. 38,014 \. <bold><italic>Paratype</italic></bold>, one female, labeled as holotype (<abbrev xmlns:xlink="http://www.w3.org/1999/xlink" content-type="institution" xlink:title="Carnegie Museum of Natural History, Pittsburgh, Pennsylvania, USA" id="ABBRID0E5MAE" xlink:type="simple">CMNH</abbrev>).</p></tp:treatment-sec><tp:treatment-sec sec-type="etymology" id="SECID0EDNAE"><title>Etymology.</title><p>The specific epithet is a Latin adjective, <italic><tp:taxon-name><tp:taxon-name-part taxon-name-part-type="genus" reg="Anillinus"/><tp:taxon-name-part taxon-name-part-type="species" reg="relictus">relictus</tp:taxon-name-part></tp:taxon-name></italic> (from Latin: abandoned, forsaken), in the masculine form, and refers to the geographical isolation of this species from its morphologically closest congeners, as it is believed to be the only remaining eastern representative of an ancestral group once more widespread.</p></tp:treatment-sec><tp:treatment-sec sec-type="type locality" id="SECID0ETNAE"><title>Type locality.</title><p>USA, Alabama, Blount County, the Oneonta area.</p></tp:treatment-sec><tp:treatment-sec sec-type="Recognition" id="SECID0EYNAE"><title>Recognition.</title><p>Adults of <tp:taxon-name><tp:taxon-name-part taxon-name-part-type="genus" reg="Anillinus">A.</tp:taxon-name-part> <tp:taxon-name-part taxon-name-part-type="species" reg="relictus">relictus</tp:taxon-name-part></tp:taxon-name> can be distinguished from those of other members of eastern <italic><tp:taxon-name><tp:taxon-name-part taxon-name-part-type="genus" reg="Anillinus">Anillinus</tp:taxon-name-part></tp:taxon-name></italic> by the combination of the large size, completely microsculptured head and pronotum, and, especially, by the long elytral vestiture equals to 0.5–0.7 of length of discal elytral setae.</p></tp:treatment-sec><tp:treatment-sec sec-type="description" id="SECID0EUOAE"><title>Description.</title><p>Large-sized for genus (<abbrev xmlns:xlink="http://www.w3.org/1999/xlink" xlink:title="apparent body length from clypeus to apex of elytra" id="ABBRID0E1OAE" xlink:type="simple">ABL</abbrev> 2.29–2.42 mm, mean 2.36±0.092 mm, n = 2).</p><p><bold><italic>Habitus</italic></bold>: Body form (Fig. <xref ref-type="fig" rid="F3">3A</xref>) moderately convex, ovoid (<abbrev xmlns:xlink="http://www.w3.org/1999/xlink" xlink:title="width of elytra at level of 2nd discal setae" id="ABBRID0EJPAE" xlink:type="simple">WE</abbrev>/<abbrev xmlns:xlink="http://www.w3.org/1999/xlink" xlink:title="apparent body length from clypeus to apex of elytra" id="ABBRID0ENPAE" xlink:type="simple">ABL</abbrev> 0.39±0.012), head of average proportions for genus (<abbrev xmlns:xlink="http://www.w3.org/1999/xlink" xlink:title="width of head at level of first orbital setae" id="ABBRID0ERPAE" xlink:type="simple">WH</abbrev>/<abbrev xmlns:xlink="http://www.w3.org/1999/xlink" xlink:title="maximal width across pronotum" id="ABBRID0EVPAE" xlink:type="simple">WPm</abbrev> 0.71±0.023), pronotum moderately narrow in comparison to elytra (<abbrev xmlns:xlink="http://www.w3.org/1999/xlink" xlink:title="maximal width across pronotum" id="ABBRID0EZPAE" xlink:type="simple">WPm</abbrev>/<abbrev xmlns:xlink="http://www.w3.org/1999/xlink" xlink:title="width of elytra at level of 2nd discal setae" id="ABBRID0E4PAE" xlink:type="simple">WE</abbrev> 0.77±0.007).</p><p><bold><italic>Integument</italic></bold>: Body color piceo-brunneus, appendages testaceous. Microsculpture (Fig. <xref ref-type="fig" rid="F3">3B–D</xref>) present across all head, pronotum, and elytra, where it is represented by isodiametric polygonal sculpticells. Body surface shiny, surface sparsely and finely punctate, covered with moderately dense, yellowish, long setae. Vestiture of elytra (Fig. <xref ref-type="fig" rid="F3">3D</xref>) long (0.5–0.7 length of discal setae). Elytral chaetotaxy typical for <italic><tp:taxon-name><tp:taxon-name-part taxon-name-part-type="genus" reg="Anillinus">Anillinus</tp:taxon-name-part></tp:taxon-name></italic>, umbilicate series of type A (<italic>sensu</italic><xref ref-type="bibr" rid="B13">Jeannel 1963a</xref> and <xref ref-type="bibr" rid="B9">Giachino and Vailati 2011</xref>).</p><fig id="F3" position="float" orientation="portrait"><object-id xmlns:xlink="http://www.w3.org/1999/xlink" content-type="doi" xlink:type="simple">10.3897/zookeys.1016.61397.figure3</object-id><object-id xmlns:xlink="http://www.w3.org/1999/xlink" content-type="arpha" xlink:type="simple">D9E8410F-DF4A-558E-AF80-2FD457BB09E0</object-id><label>Figure 3.</label><caption><p>Digital images of external features of <italic><tp:taxon-name><tp:taxon-name-part taxon-name-part-type="genus" reg="Anillinus">Anillinus</tp:taxon-name-part> <tp:taxon-name-part taxon-name-part-type="species" reg="relictus">relictus</tp:taxon-name-part></tp:taxon-name></italic> sp. nov. (male, E of Oneonta, Blount County, Alabama) <bold>A</bold> habitus, dorsal aspect <bold>B</bold> head, dorsal aspect <bold>C</bold> pronotum, dorsal aspect <bold>D</bold> elytral vestiture, left lateral aspect. Scale bars: 0.5 mm (<bold>A, D</bold>); 0.2 mm (<bold>B, C</bold>).</p></caption><graphic xmlns:xlink="http://www.w3.org/1999/xlink" xlink:href="zookeys-1016-063-g003.jpg" position="float" orientation="portrait" xlink:type="simple" id="oo_508295.jpg"><uri content-type="original_file" xlink:type="simple">https://binary.pensoft.net/fig/508295</uri></graphic></fig><fig id="F4" position="float" orientation="portrait"><object-id xmlns:xlink="http://www.w3.org/1999/xlink" content-type="doi" xlink:type="simple">10.3897/zookeys.1016.61397.figure4</object-id><object-id xmlns:xlink="http://www.w3.org/1999/xlink" content-type="arpha" xlink:type="simple">BBEBBFC6-A6DA-5A48-965D-AE69064AF1AE</object-id><label>Figure 4.</label><caption><p>Digital images and line drawings of male genitalia of <italic><tp:taxon-name><tp:taxon-name-part taxon-name-part-type="genus" reg="Anillinus">Anillinus</tp:taxon-name-part></tp:taxon-name></italic> species. <italic><tp:taxon-name><tp:taxon-name-part taxon-name-part-type="genus" reg="Anillinus">A.</tp:taxon-name-part> <tp:taxon-name-part taxon-name-part-type="species" reg="relictus">relictus</tp:taxon-name-part></tp:taxon-name></italic> (E of Oneonta, Blount County, Alabama) <bold>A</bold> median lobe, right lateral aspect <bold>B</bold> left paramere, left lateral aspect <bold>C</bold> right paramere, right lateral aspect. <italic><tp:taxon-name><tp:taxon-name-part taxon-name-part-type="genus" reg="Anillinus">A.</tp:taxon-name-part> <tp:taxon-name-part taxon-name-part-type="species" reg="sinuatus">sinuatus</tp:taxon-name-part></tp:taxon-name></italic> (Bexar County, Texas) <bold>D</bold> median lobe, right lateral aspect <bold>E</bold> left paramere, left lateral aspect <bold>F</bold> right paramere, right lateral aspect. <abbrev xmlns:xlink="http://www.w3.org/1999/xlink" xlink:title="basal keel" id="ABBRID0EWTAE" xlink:type="simple">bk</abbrev> – basal keel, dp – dorsal process, ss – spine-like structure, vs – ventral sclerite. Scale bars: 0.1 mm.</p></caption><graphic xmlns:xlink="http://www.w3.org/1999/xlink" xlink:href="zookeys-1016-063-g004.jpg" position="float" orientation="portrait" xlink:type="simple" id="oo_508296.jpg"><uri content-type="original_file" xlink:type="simple">https://binary.pensoft.net/fig/508296</uri></graphic></fig><fig id="F5" position="float" orientation="portrait"><object-id xmlns:xlink="http://www.w3.org/1999/xlink" content-type="doi" xlink:type="simple">10.3897/zookeys.1016.61397.figure5</object-id><object-id xmlns:xlink="http://www.w3.org/1999/xlink" content-type="arpha" xlink:type="simple">5699D5AC-F4F8-5ED5-8178-47E7AD7BA422</object-id><label>Figure 5.</label><caption><p>Map of the South of eastern United States, showing positions of locality records for the newly described species of <italic><tp:taxon-name><tp:taxon-name-part taxon-name-part-type="genus" reg="Anillinus">Anillinus</tp:taxon-name-part></tp:taxon-name></italic> and the ranges of their presumed relatives (localities of the same color reflect supposed relatedness). <italic><tp:taxon-name><tp:taxon-name-part taxon-name-part-type="genus" reg="Anillinus">A.</tp:taxon-name-part> <tp:taxon-name-part taxon-name-part-type="species" reg="felicianus">felicianus</tp:taxon-name-part></tp:taxon-name></italic>, green circle; <italic><tp:taxon-name><tp:taxon-name-part taxon-name-part-type="genus" reg="Anillinus">A.</tp:taxon-name-part> <tp:taxon-name-part taxon-name-part-type="species" reg="relictus">relictus</tp:taxon-name-part></tp:taxon-name></italic>, red circle. Green area with vertical line pattern – range of <italic><tp:taxon-name><tp:taxon-name-part taxon-name-part-type="genus" reg="Anillinus">A.</tp:taxon-name-part> <tp:taxon-name-part taxon-name-part-type="species" reg="sinuaticollis">sinuaticollis</tp:taxon-name-part></tp:taxon-name></italic>. Black cross – type locality of <italic><tp:taxon-name><tp:taxon-name-part taxon-name-part-type="genus" reg="Anillinus">A.</tp:taxon-name-part> <tp:taxon-name-part taxon-name-part-type="species" reg="sinuatus">sinuatus</tp:taxon-name-part></tp:taxon-name></italic>. Red areas with diagonal line pattern – ranges of the species of <italic><tp:taxon-name><tp:taxon-name-part taxon-name-part-type="genus" reg="Anillinus">Anillinus</tp:taxon-name-part></tp:taxon-name></italic> whose males have a spine-like structure in the endophallus of the median lobe (after <xref ref-type="bibr" rid="B22">Sokolov et al. 2004</xref>; <xref ref-type="bibr" rid="B27">Sokolov and Watrous 2008</xref>; <xref ref-type="bibr" rid="B20">Sokolov 2011</xref>; <xref ref-type="bibr" rid="B26">Sokolov et al. 2014</xref>; <xref ref-type="bibr" rid="B23">Sokolov et al. 2017</xref>). Blue line – Mississippi River. State abbreviations follow Federal Information Processing Standards (<ext-link xmlns:xlink="http://www.w3.org/1999/xlink" xlink:type="simple" ext-link-type="uri" xlink:href="https://www.nlsinfo.org/content/cohorts/nlsy79/other-documentation/codebook-supplement/nlsy79-attachment-102-federal">https://www.nlsinfo.org/content/cohorts/nlsy79/other-documentation/codebook-supplement/nlsy79-attachment-102-federal</ext-link>).</p></caption><graphic xmlns:xlink="http://www.w3.org/1999/xlink" xlink:href="zookeys-1016-063-g005.jpg" position="float" orientation="portrait" xlink:type="simple" id="oo_508297.jpg"><uri content-type="original_file" xlink:type="simple">https://binary.pensoft.net/fig/508297</uri></graphic></fig><p><bold><italic>Prothorax</italic></bold>: Pronotum (Fig. <xref ref-type="fig" rid="F3">3C</xref>) moderately convex, of moderate size (<abbrev xmlns:xlink="http://www.w3.org/1999/xlink" xlink:title="length of pronotum from base to apex along midline" id="ABBRID0EKXAE" xlink:type="simple">LP</abbrev>/<abbrev xmlns:xlink="http://www.w3.org/1999/xlink" xlink:title="length of elytra from apex of scutellum to apex of left elytron" id="ABBRID0EOXAE" xlink:type="simple">LE</abbrev> 0.40±0.003) and moderately transverse (<abbrev xmlns:xlink="http://www.w3.org/1999/xlink" xlink:title="maximal width across pronotum" id="ABBRID0ESXAE" xlink:type="simple">WPm</abbrev>/<abbrev xmlns:xlink="http://www.w3.org/1999/xlink" xlink:title="length of pronotum from base to apex along midline" id="ABBRID0EWXAE" xlink:type="simple">LP</abbrev> 1.26±0.028), with lateral margins almost rectilinearly and slightly constricted posteriorly (<abbrev xmlns:xlink="http://www.w3.org/1999/xlink" xlink:title="maximal width across pronotum" id="ABBRID0E1XAE" xlink:type="simple">WPm</abbrev>/<abbrev xmlns:xlink="http://www.w3.org/1999/xlink" xlink:title="width across posterior angles of pronotum" id="ABBRID0E5XAE" xlink:type="simple">WPp</abbrev> 1.19±0.013). Anterior angles slightly prominent, posterior angles nearly rectangular (95–100°). Width between posterior angles much greater than between anterior angles (<abbrev xmlns:xlink="http://www.w3.org/1999/xlink" xlink:title="width across anterior angles of pronotum" id="ABBRID0ECYAE" xlink:type="simple">WPa</abbrev>/<abbrev xmlns:xlink="http://www.w3.org/1999/xlink" xlink:title="width across posterior angles of pronotum" id="ABBRID0EGYAE" xlink:type="simple">WPp</abbrev> 0.87±0.038). Basal margin slightly concave in middle.</p><p><bold><italic>Scutellum</italic></bold>: Externally visible, triangular, with rounded apex.</p><p><bold><italic>Elytra</italic></bold>: Narrowly depressed along suture, of average length (<abbrev xmlns:xlink="http://www.w3.org/1999/xlink" xlink:title="length of elytra from apex of scutellum to apex of left elytron" id="ABBRID0EYYAE" xlink:type="simple">LE</abbrev>/<abbrev xmlns:xlink="http://www.w3.org/1999/xlink" xlink:title="apparent body length from clypeus to apex of elytra" id="ABBRID0E3YAE" xlink:type="simple">ABL</abbrev> 0.59±0.005) and width (<abbrev xmlns:xlink="http://www.w3.org/1999/xlink" xlink:title="width of elytra at level of 2nd discal setae" id="ABBRID0EAZAE" xlink:type="simple">WE</abbrev>/<abbrev xmlns:xlink="http://www.w3.org/1999/xlink" xlink:title="length of elytra from apex of scutellum to apex of left elytron" id="ABBRID0EEZAE" xlink:type="simple">LE</abbrev> 0.66±0.026) for genus, with traces of 6–7 striae. Humeri distinct, rounded, in outline forming obtuse angle with longitudinal axis of body. Lateral margins subparallel in middle, slightly convergent at basal fifth, evenly rounded to apex at apical fourth, with shallow subapical sinuation. Basal margination distinct.</p><p><bold><italic>Legs</italic></bold>: Protarsi of male with moderately dilated tarsomere 1. Profemora moderately swollen. Metafemora unmodified.</p><p><bold><italic>Male genitalia</italic></bold>: Median lobe of aedeagus (Fig. <xref ref-type="fig" rid="F4">4A</xref>) anopic, slightly arcuate and slightly twisted. Basal orifice comparatively short for the genus. Shaft with long subparallel basal part, slightly dilating in apical third. Apical part with enlarged apex in form of rounded parallelogram. Dorsal margin slightly convex and strongly sclerotized at middle. Ventral margin curved near middle, where it is suddenly enlarged right before the apex. Endophallus with dorsal sclerite in form of a semicircular filament-like structure with short basal prolongations. Ventral sclerite located at apical orifice, in form of golf gap wedge plate. Dorsal scaly membranous field present at middle of dorsal sclerite. Enlarged apical area of median lobe with a dark spine-like structure (Fig. <xref ref-type="fig" rid="F4">4A</xref>, ss). Left paramere (Fig. <xref ref-type="fig" rid="F4">4B</xref>) modified, with long, subparallel apical half of moderate width with one seta at angulate tip, basally with strong concave keel (<abbrev xmlns:xlink="http://www.w3.org/1999/xlink" xlink:title="basal keel" id="ABBRID0EC1AE" xlink:type="simple">bk</abbrev>), and thick basal processes of different length. Right paramere (Fig. <xref ref-type="fig" rid="F4">4C</xref>) of moderate length, with eight setiferous pores bearing only three long setae (several others might be broken), which are shorter than length of paramere.</p><p><bold><italic>Female genitalia</italic></bold>: Spermatheca not investigated. Ovipositor sclerites standard for genus with falciform gonocoxite 2 bearing two ensiform setae. Laterotergite with 8–9 setae.</p></tp:treatment-sec><tp:treatment-sec sec-type="distribution" id="SECID0ER1AE"><title>Geographic distribution.</title><p>This species is known only from the type locality in Blount County, Alabama (Fig. <xref ref-type="fig" rid="F5">5</xref>, red circle).</p></tp:treatment-sec><tp:treatment-sec sec-type="habitat" id="SECID0E21AE"><title>Habitat.</title><p>The label does not contain any habitat information. Presumably, this species is not a cavernicolous species.</p></tp:treatment-sec><tp:treatment-sec sec-type="Relationships" id="SECID0EA2AE"><title>Relationships.</title><p>Based on the structure of the median lobe, <italic><tp:taxon-name><tp:taxon-name-part taxon-name-part-type="genus" reg="Anillinus">A.</tp:taxon-name-part> <tp:taxon-name-part taxon-name-part-type="species" reg="relictus">relictus</tp:taxon-name-part></tp:taxon-name></italic> is a sister species to the endogean <italic><tp:taxon-name><tp:taxon-name-part taxon-name-part-type="genus" reg="Anillinus">A.</tp:taxon-name-part> <tp:taxon-name-part taxon-name-part-type="species" reg="sinuatus">sinuatus</tp:taxon-name-part></tp:taxon-name></italic> (Jeannel) (<xref ref-type="bibr" rid="B13">Jeannel 1963a</xref>). The latter species is known to occur in Bexar County, Texas, where it was documented by a small series of three specimens extracted from the soil during surveys in peach orchards (<xref ref-type="bibr" rid="B13">Jeannel 1963a</xref>; <xref ref-type="bibr" rid="B26">Sokolov et al. 2014</xref>). The range of <italic><tp:taxon-name><tp:taxon-name-part taxon-name-part-type="genus" reg="Anillinus">A.</tp:taxon-name-part> <tp:taxon-name-part taxon-name-part-type="species" reg="sinuatus">sinuatus</tp:taxon-name-part></tp:taxon-name></italic> (Fig. <xref ref-type="fig" rid="F5">5</xref>, black cross) is situated approximately 770 miles southwest of the type locality of <italic><tp:taxon-name><tp:taxon-name-part taxon-name-part-type="genus" reg="Anillinus">A.</tp:taxon-name-part> <tp:taxon-name-part taxon-name-part-type="species" reg="relictus">relictus</tp:taxon-name-part></tp:taxon-name></italic>.</p></tp:treatment-sec><ref-list><ref id="B22"><mixed-citation xmlns:xlink="http://www.w3.org/1999/xlink" xlink:type="simple"><person-group><name name-style="western"><surname>Sokolov</surname><given-names>IM</given-names></name><name name-style="western"><surname>Carlton</surname><given-names>CE</given-names></name><name name-style="western"><surname>Cornell</surname><given-names>JF</given-names></name></person-group> (<year>2004</year>) <article-title>Review of <italic><tp:taxon-name><tp:taxon-name-part taxon-name-part-type="genus">Anillinus</tp:taxon-name-part></tp:taxon-name></italic> with descriptions of 17 new species and a key to soil and litter species (<tp:taxon-name><tp:taxon-name-part taxon-name-part-type="order">Coleoptera</tp:taxon-name-part></tp:taxon-name>: <tp:taxon-name><tp:taxon-name-part taxon-name-part-type="subfamily">Trechinae</tp:taxon-name-part></tp:taxon-name>: <tp:taxon-name><tp:taxon-name-part taxon-name-part-type="tribe">Bembidiini</tp:taxon-name-part></tp:taxon-name>).</article-title><source>The Coleopterists Bulletin</source><volume>58</volume>: <fpage>185</fpage>–<lpage>233</lpage>. <ext-link xlink:type="simple" ext-link-type="doi" xlink:href="10.1649/611">https://doi.org/10.1649/611</ext-link></mixed-citation></ref><ref id="B27"><mixed-citation xmlns:xlink="http://www.w3.org/1999/xlink" xlink:type="simple"><person-group><name name-style="western"><surname>Sokolov</surname><given-names>IM</given-names></name><name name-style="western"><surname>Watrous</surname><given-names>LE</given-names></name></person-group> (<year>2008</year>) <article-title>A new species and the first record of the genus <italic><tp:taxon-name><tp:taxon-name-part taxon-name-part-type="genus">Anillinus</tp:taxon-name-part></tp:taxon-name></italic> (<tp:taxon-name><tp:taxon-name-part taxon-name-part-type="family">Carabidae</tp:taxon-name-part></tp:taxon-name>: <tp:taxon-name><tp:taxon-name-part taxon-name-part-type="subfamily">Trechinae</tp:taxon-name-part></tp:taxon-name>: <tp:taxon-name><tp:taxon-name-part taxon-name-part-type="tribe">Bembidiini</tp:taxon-name-part></tp:taxon-name>) from the Ozark region.</article-title><source>The Coleopterists Bulletin</source><volume>62</volume>: <fpage>537</fpage>–<lpage>543</lpage>. <ext-link xlink:type="simple" ext-link-type="doi" xlink:href="10.1649/1114.1">https://doi.org/10.1649/1114.1</ext-link></mixed-citation></ref><ref id="B20"><mixed-citation xmlns:xlink="http://www.w3.org/1999/xlink" xlink:type="simple"><person-group><name name-style="western"><surname>Sokolov</surname><given-names>IM</given-names></name></person-group> (<year>2011</year>) <article-title>Five new species of <italic><tp:taxon-name><tp:taxon-name-part taxon-name-part-type="genus">Anillinus</tp:taxon-name-part></tp:taxon-name></italic> Casey from the southern Appalachian Mountains and the Piedmont Plateau of eastern U.S.A. (<tp:taxon-name><tp:taxon-name-part taxon-name-part-type="order">Coleoptera</tp:taxon-name-part></tp:taxon-name>: <tp:taxon-name><tp:taxon-name-part taxon-name-part-type="family">Carabidae</tp:taxon-name-part></tp:taxon-name>: <tp:taxon-name><tp:taxon-name-part taxon-name-part-type="subfamily">Trechinae</tp:taxon-name-part></tp:taxon-name>: <tp:taxon-name><tp:taxon-name-part taxon-name-part-type="tribe">Bembidiini</tp:taxon-name-part></tp:taxon-name>).</article-title><source><tp:taxon-name><tp:taxon-name-part taxon-name-part-type="class">Insecta</tp:taxon-name-part></tp:taxon-name> Mundi</source><volume>164</volume>: <fpage>1</fpage>–<lpage>14</lpage>.</mixed-citation></ref><ref id="B26"><mixed-citation xmlns:xlink="http://www.w3.org/1999/xlink" xlink:type="simple"><person-group><name name-style="western"><surname>Sokolov</surname><given-names>IM</given-names></name><name name-style="western"><surname>Reddell</surname><given-names>JR</given-names></name><name name-style="western"><surname>Kavanaugh</surname><given-names>DH</given-names></name></person-group> (<year>2014</year>) <article-title>Life beneath the surface of the central Texan Balcones Escarpment: genus <italic><tp:taxon-name><tp:taxon-name-part taxon-name-part-type="genus">Anillinus</tp:taxon-name-part></tp:taxon-name></italic> Casey, 1918 (<tp:taxon-name><tp:taxon-name-part taxon-name-part-type="order">Coleoptera</tp:taxon-name-part></tp:taxon-name>, <tp:taxon-name><tp:taxon-name-part taxon-name-part-type="family">Carabidae</tp:taxon-name-part></tp:taxon-name>, <tp:taxon-name><tp:taxon-name-part taxon-name-part-type="tribe">Bembidiini</tp:taxon-name-part></tp:taxon-name>): new species, a key to the Texas species, and notes about their way of life and evolution.</article-title><source>ZooKeys</source><volume>417</volume>: <fpage>71</fpage>–<lpage>101</lpage>. <ext-link xlink:type="simple" ext-link-type="doi" xlink:href="10.3897/zookeys.417.7733">https://doi.org/10.3897/zookeys.417.7733</ext-link></mixed-citation></ref><ref id="B23"><mixed-citation xmlns:xlink="http://www.w3.org/1999/xlink" xlink:type="simple"><person-group><name name-style="western"><surname>Sokolov</surname><given-names>IM</given-names></name><name name-style="western"><surname>Carlton</surname><given-names>CE</given-names></name><name name-style="western"><surname>Watrous</surname><given-names>LE</given-names></name><name name-style="western"><surname>Robison</surname><given-names>HW</given-names></name></person-group> (<year>2017</year>) <article-title><italic><tp:taxon-name><tp:taxon-name-part taxon-name-part-type="genus">Anillinus</tp:taxon-name-part> <tp:taxon-name-part taxon-name-part-type="species">alleni</tp:taxon-name-part></tp:taxon-name></italic> Sokolov and Carlton (<tp:taxon-name><tp:taxon-name-part taxon-name-part-type="order">Coleoptera</tp:taxon-name-part></tp:taxon-name>: <tp:taxon-name><tp:taxon-name-part taxon-name-part-type="family">Carabidae</tp:taxon-name-part></tp:taxon-name>: <tp:taxon-name><tp:taxon-name-part taxon-name-part-type="subfamily">Trechinae</tp:taxon-name-part></tp:taxon-name>: <tp:taxon-name><tp:taxon-name-part taxon-name-part-type="tribe">Bembidiini</tp:taxon-name-part></tp:taxon-name>), a new species from the Ozark Interior Highlands of Arkansas, USA.</article-title><source>The Coleopterists Bulletin</source><volume>71</volume>: <fpage>289</fpage>–<lpage>297</lpage>. <ext-link xlink:type="simple" ext-link-type="doi" xlink:href="10.1649/0010-065X-71.2.289">https://doi.org/10.1649/0010-065X-71.2.289</ext-link></mixed-citation></ref><ref id="B13"><mixed-citation xmlns:xlink="http://www.w3.org/1999/xlink" xlink:type="simple"><person-group><name name-style="western"><surname>Jeannel</surname><given-names>R</given-names></name></person-group> (<year>1963a</year>) <article-title>Monographie des ‘‘<tp:taxon-name><tp:taxon-name-part taxon-name-part-type="tribe">Anillini</tp:taxon-name-part></tp:taxon-name>’’, Bembidiides endogés [<tp:taxon-name><tp:taxon-name-part taxon-name-part-type="order">Coleoptera</tp:taxon-name-part></tp:taxon-name><tp:taxon-name><tp:taxon-name-part taxon-name-part-type="family">Trechidae</tp:taxon-name-part></tp:taxon-name>].</article-title><source>Mémoires du Muséum National d’Histoire Naturelle, Série A, Zoologie</source><volume>28</volume>: <fpage>33</fpage>–<lpage>204</lpage>.</mixed-citation></ref><ref id="B9"><mixed-citation xmlns:xlink="http://www.w3.org/1999/xlink" xlink:type="simple"><person-group><name name-style="western"><surname>Giachino</surname><given-names>PM</given-names></name><name name-style="western"><surname>Vailati</surname><given-names>D</given-names></name></person-group> (<year>2011</year>) <article-title>Review of the <tp:taxon-name><tp:taxon-name-part taxon-name-part-type="subtribe">Anillina</tp:taxon-name-part></tp:taxon-name> of Greece (<tp:taxon-name><tp:taxon-name-part taxon-name-part-type="order">Coleoptera</tp:taxon-name-part></tp:taxon-name>, <tp:taxon-name><tp:taxon-name-part taxon-name-part-type="family">Carabidae</tp:taxon-name-part></tp:taxon-name>, <tp:taxon-name><tp:taxon-name-part taxon-name-part-type="tribe">Bembidiini</tp:taxon-name-part></tp:taxon-name>).</article-title><source>Biodiversity Journal, Monograph</source><volume>1</volume>: <fpage>1</fpage>–<lpage>112</lpage>.</mixed-citation></ref></ref-list></tp:taxon-treatment>
